# Supplementary material for: Validation of a quantitative web-based food frequency questionnaire to assess dietary intake in the adult Emirati population
Source: PLoS One. 2022 Jan 27;17(1):e0262150. doi: 10.1371/journal.pone.0262150 (PMC8794217; doi:10.1371/journal.pone.0262150)
Supplement: S1 Raw data — (XLS) [file pone.0262150.s004.xls]

## Sheet: Nutrients per day female
Participant ID	ID#	A001	A001	A001	A001	A001	A002	A002	A002	A002	A002	A003	A003	A003	A003	A003	A004	A004	A004	A004	A004	A005	A005	A005	A005	A005	A006	A006	A006	A006	A006	A008	A008	A008	A008	A008	A009	A009	A009	A009	A009	A011	A011	A011	A011	A011	A012	A012	A012
Day of questionnaire	DAY	Day 1_24h_A001	Day 2_24h_A001	Day 3_24h_A001	Sum_24h_A001	FFQ_A001	Day 1_24h_A002	Day 2_24h_A002	Day 3_24h_A002	Sum_24h_BA002	FFQ_A002	Day 1_24h_A003	Day 2_24h_A003	Day 3_24h_A003	Sum_24h_A003	FFQ_A003	Day 1_24h_A004	Day 3_24h_A004	Day2_24h_A004	Sum_24h_A004	FFQ_A004	Day 1_24h_A005	Day 2_24h_A005	Day 3_24h_A005	Sum_24h_A005	FFQ_A005	Day 1_24h_A006	Day 2_24h_A006	Day 3_24h_A006	Sum_24h_A006	FFQ_A006	Day 1_24h_A008	Day 2_24h_A008	Day 3_24h_A008	Sum_24h_A008	FFQ_A008	Day 1_24h_A009	Day 2_24h_A009	Day 3_24h_A009	Sum_24h_A009	FFQ_A009	Day 1_24h_A011	Day 2 _24h_A011	Day 3_24h_A011	Sum_24h_A011	FFQ_A011	Day 1_24h_A012	Day 2_24h_A012	Day 3_24h_A012
Kilocalories (kcal)	KCAL	2484.57	1954.91	2006.33	2148.6	3511.71	1514.8	1803.43	1796.7	1704.97	2982.42	1407.74	1910.85	1053.17	1457.25	1753.25	2790.13	2425.46	1599.17	2271.59	4985.35	2298.89	2123.97	2117.21	2180.03	4011.12	1071.5	2949.11	2365.88	2128.83	4519.96	1638.96	1225.91	1749.24	1538.03	2120.75	1282.39	1387.22	1313.38	1327.66	1697.06	928.173	1516.22	1495.45	1313.28	1488.67	1794.83	1689.93	2103.94
Protein (g)	PROT	110.821	74.391	71.686	85.6327	174.138	67.919	61.471	63.294	64.228	140.643	35.248	49.939	26.759	37.3153	67.0032	87.019	94.273	63.259	81.517	179.558	119.252	86.78	98.285	101.439	151.714	54.273	103.351	97.072	84.8987	169.831	73.646	33.212	81.238	62.6987	79.3847	68.24	45.529	75.822	63.197	63.9065	70.752	67.987	58.976	65.905	63.0632	83.28	56.088	65.64
Carbohydrate (g)	CARBS	378.815	265.01	259.34	301.055	489.819	220.256	212.589	249.488	227.444	373.658	232.076	210.041	126.759	189.625	266.456	442.999	338.5	212.985	331.495	708.984	276.103	293.335	277.506	282.315	486.661	128.282	373.915	355.532	285.91	634.456	204.25	168.458	268.195	213.634	257.157	210.223	183.935	153.504	182.554	247.12	152.559	268.222	230.016	216.932	223.512	163.981	227.675	199.8
Fat, Total (g)	FAT	65.606	70.129	80.012	71.9157	104.916	42.125	81.256	64.152	62.511	112.327	39.213	105.568	50.808	65.1963	55.6396	80.37	81.519	56.718	72.869	171.376	83.543	73.611	74.082	77.0787	172.129	38.49	117.154	65.797	73.8137	153.414	59.191	47.72	45.288	50.733	90.1856	19.699	54.99	45.25	39.9797	56.9411	11.816	34.449	56.539	34.268	46.2931	94.858	65.464	124.215
Cholesterol (mg)	CHL	288.43	229.143	289.207	268.927	411.15	149.295	144.177	205.779	166.417	371.03	0	149.194	185.7	111.631	285.124	152.656	213.419	209.672	191.916	387.848	242.431	520.63	371.99	378.35	671.506	127.984	562.016	477.445	389.148	868.533	164.272	70.679	147.048	127.333	301.47	149.361	68.566	163.348	127.092	268.999	155.675	397.685	405.697	319.686	283.463	504.28	202.252	260.211
Saturated Fat (g)	SAT_FAT	27.002	26.65	39.813	31.155	37.2229	17.673	22.739	21.513	20.6417	40.95	8.68	27.751	19.242	18.5577	12.7419	23.755	24.962	21.826	23.5143	49.0483	27.568	19.728	27.642	24.9793	54.8706	15.479	42.507	21.709	26.565	55.2748	19.641	22.076	18.281	19.9993	39.6116	6.557	17.03	13.936	12.5077	24.8717	5.093	11.645	104.735	40.491	21.7942	25.433	29.358	48.408
Monounsaturated Fat (g)	MUFA	20.474	27.144	23.815	23.811	34.4614	13.398	30.864	22.773	22.345	39.07	12.704	42.432	19.861	24.999	20.4656	25.627	27.428	15.529	22.8613	55.182	33.444	29.887	30.005	31.112	51.5127	13.949	41.265	21.885	25.6997	50.4315	30.346	14.8	13.051	19.399	28.4301	5.766	23.523	19.41	16.233	18.1344	3.088	10.237	39.558	17.6277	14.1197	31.685	19.538	39.333
Polyunsaturated Fat (g)	PUFA	14.31	12.217	9.432	11.9863	24.3904	6.919	20.414	12.318	13.217	23.0382	14.324	25.284	8.666	16.0913	14.1672	24.131	26.338	15.198	21.889	55.0037	15.302	17.132	17.999	16.811	54.5523	7.305	23.347	21.762	17.4713	34.3349	12.725	10.333	11.181	11.413	15.4566	5.308	10.287	8.262	7.95233	9.25333	2.441	8.946	91.062	34.1497	5.90481	29.691	10.916	27.792
Sodium (mg)	NA	3788.07	2379.84	2614.7	2927.54	5543.53	2073.8	4636.89	1804.8	2838.5	6912.46	1494.69	2924.37	984.047	1801.04	2465.17	4335.69	3462.29	2270.19	3356.05	8542.78	2708.98	2854.41	3045.89	2869.76	4250.74	1510.63	4383.52	5341.19	3745.11	8487.77	3092.6	1060.23	2189.6	2114.14	2619.24	1310.14	3160.25	2324.73	2265.04	3325.08	835.9	2393.29	1494.72	1574.63	1724.23	3878.08	1822.69	3159.69
Vitamin C (mg)	VIT_C	141.585	9.71	16.224	55.8397	357.459	35.418	65.193	35.075	45.2287	281.921	180.287	23.17	13.527	72.328	111.03	44.206	129.824	89.266	87.7653	452.248	187.426	190.65	126.068	168.048	373.88	133.128	601.861	139.832	291.607	474.997	22.504	8.057	340.882	123.814	211.521	69.779	116.811	33.378	73.3227	189.247	177.585	226.335	94.018	165.979	127.108	16.798	440.898	101.794
Calcium (mg)	CALC	1021.62	715.879	859.863	865.787	1573.55	888.958	691.882	399.517	660.119	1103.62	384.477	230.647	747.654	454.259	337.911	874.241	735.661	725.829	778.577	1339.73	752.347	458.678	897.475	702.833	1366	463.255	784.007	492.972	580.078	1640.24	893.647	267.144	1051.75	737.513	1052.69	510.493	750.641	397.737	552.957	655.25	869.721	1410.4	1169.1	1149.74	1452.16	718.463	521.14	502.473
Iron (mg)	IRON	13.253	6.442	12.728	10.8077	21.4597	13.445	8.896	10.812	11.051	22.0684	10.787	14.706	9.933	11.8087	11.6705	7.807	7.635	11.455	8.96567	34.6687	16.132	17.504	9.921	14.519	29.7917	6.021	27.08	12.964	15.355	37.6967	8.218	10.861	14.308	11.129	17.0359	17.218	17.524	5.707	13.483	11.3673	10.484	20.424	18.768	16.5587	13.2461	11.394	14.504	13.775
Vitamin D (ug) (mcg)	Vit_D	0.542	1.16	1.001	0.901	7.86181	8.519	11.359	2.523	7.467	9.24761	0.12	3.041	4.65	2.60367	9.76977	3.525	0.719	1.302	1.84867	4.01251	6.516	2.505	5.592	4.871	12.0749	1.541	2.46	2.993	2.33133	9.79747	4.35	0.8	0.865	2.005	11.2352	3.796	7.733	0.085	3.87133	2.75362	5.244	8.366	9.753	7.78767	9.81035	4.075	0.894	4.674
Vitamin E (Alpha-Tocopherol) (mg)	VIT_E	6.203	8.183	5.882	6.756	15.0476	2.027	8.249	7.654	5.97667	12.4962	6.658	9.915	5.428	7.33367	7.84096	9.46	9.046	4.38	7.62867	20.0626	9.79	7.085	6.108	7.661	34.3753	1.863	11.334	6.492	6.563	15.7671	7.908	2.155	7.552	5.87167	6.70678	2.037	5.674	8.353	5.35467	6.16553	2.271	6.391	4.706	4.456	4.71973	20.212	4.265	23.03
Thiamin (mg)	THIAM	6.023	0.629	3.254	3.302	5.33627	1.067	0.781	1.234	1.02733	4.97792	1.511	0.856	3.251	1.87267	1.91885	1.258	1.154	3.979	2.13033	4.90586	1.935	1.949	1.211	1.69833	7.17958	0.573	15.906	1.356	5.945	6.13714	1.236	3.806	2.429	2.49033	4.51667	3.79	1.595	0.969	2.118	1.56687	3.424	1.895	2.8	2.70633	4.25229	0.954	2.11	0.772
Riboflavin (mg)	RIBO	1.611	0.725	1.873	1.403	2.76292	1.831	1.648	1.141	1.54	7.27678	1.118	0.616	0.48	0.738	2.66782	1.404	1.267	1.073	1.248	11.3093	1.443	1.504	1.726	1.55767	26.9437	0.701	1.658	1.585	1.31467	6.15887	1.685	0.639	1.311	1.21167	12.8376	1.574	1.879	0.885	1.446	1.68288	1.824	3.131	2.862	2.60567	3.74048	1.591	0.65	1.605
Pyridoxine (Vitamin B6) (mg)	PYRI	4.565	1.742	4.163	3.49	5.31661	1.378	1.147	1.432	1.319	4.72249	1.983	1.314	0.912	1.403	1.94323	2.677	2.812	1.707	2.39867	5.2355	2.276	2.089	2.634	2.333	4.21157	0.709	5.538	2.466	2.90433	5.49445	1.705	0.875	2.818	1.79933	2.03599	3.087	1.957	2.38	2.47467	2.85429	4.897	6.208	8.469	6.52467	3.10388	1.286	3.689	1.691
Folate (Total) (mcg)	FOLATE	152.167	129.952	94.001	125.373	544.579	225.88	218.768	78.102	174.25	858.197	297.383	178.929	134.284	203.532	234.576	211.435	241.898	196.395	216.576	600.484	260.537	212.994	253.972	242.501	625.43	196.151	341.905	245.03	261.029	1235.33	343.796	108.715	225.097	225.869	244.087	187.667	349.175	113.872	216.905	458.215	584.454	1457.14	1158.44	1066.68	1180.09	358.784	169.402	330.835
Cobalamin (Vitamin B12) (mcg)	B12	2.623	1.582	2.416	2.207	8.42929	4.354	10.125	3.945	6.14133	9.69282	0.258	0.794	2.383	1.145	2.92483	2.552	1.624	1.819	1.99833	10.048	9.278	5.552	2.348	5.726	10.6464	0.967	1.793	2.119	1.62633	19.897	2.382	0.336	1.645	1.45433	7.30699	3.508	4.257	0.805	2.85667	3.0202	9.44	16.856	16.011	14.1023	5.07071	2.863	1.643	6.672
Dietary Fiber, Total (g)	FIBER	22.412	14.112	19.408	18.644	44.3655	12.312	16.23	16.449	14.997	44.9299	26.365	23.561	12.593	20.8397	25.0724	28.499	20.234	10.298	19.677	56.7082	20.226	25.811	16.939	20.992	45.4233	14.015	43.983	28.726	28.908	59.8259	6.436	10.278	20.26	12.3247	17.0273	6.709	11.712	12.108	10.1763	24.4104	21.316	54.603	40.517	38.812	34.6172	13.045	34.049	12.431
Sugar, Total (g)	SUGAR	119.055	101.217	102.047	107.44	159.475	87.722	71.787	94.023	84.5107	121.787	43.85	69.758	27.869	47.159	88.0517	111.412	98.403	48.567	86.1273	163.349	107.362	108.285	59.243	91.63	163.3	49.377	132.593	131.222	104.397	224.71	53.23	42.782	91.475	62.4957	79.4517	56.516	38.252	16.703	37.157	71.0201	79.984	113.54	91.687	95.0703	99.6596	70.483	60.908	67.421
Vitamin A (RAE) (mcg)	VIT_A	461.476	363.557	742.977	522.67	1120.88	621.677	605.87	910.67	712.739	1069.87	2016.75	431.634	167.205	871.863	459.267	358.578	364.309	569.011	430.633	1940.18	948.741	883.339	849.188	893.756	1236.04	283.742	1344.5	584.973	737.739	2986.27	193.408	303.892	1658.08	718.46	1011.93	425.877	1424.51	362.199	737.528	1084.52	911.183	3005.66	1780.97	1899.27	911.166	774.792	340.204	952.753
[truncated: 202 more columns]

## Sheet: Nutrients per day male
Participant ID	ID#	B023	B023	B023	B023	B023	B024	B024	B024	B024	B024	B026	B026	B026	B026	B026	B027	B027	B027	B027	B027	B030	B030	B030	B030	B030	B031	B031	B031	B031	B031	B032	B032	B032	B032	B032	B033	B033	B033	B033	B033	B035	B035	B035	B035	B035	B037	B037	B037
Day of questionnaire	DAY	Day 1_24h_B023	Day 2_24h_B023	Day 3_24h_B023	Sum_24h_B023	Day 1_24h_B023	Day 1_24h_B024	Day 2_24h_B024	Day 3_24h_B024	Sum_24h_B024	FFQ_B024	Day 1_24h_B026	Day 2_24h_B026	Day 3_24h_B026	Sum_24h_B026	FFQ_B026	Day 1_24h_B027	Day 2_24h_B027	Day 3_24h_B027	Sum_24h_B027	FFQ_B027	Day 1_24h_B030	Day 2_24h_B030	Day 3_24h_B030	Sum_24h_B030	FFQ_B030	Day 1_24h_B031	Day 2_24h_B031	Day 3_24h_B031	Sum_24h_B031	FFQ_B031	Day 1_24h_B032	Day 2_24h_B032	Day 3_24h_B032	Sum_24h_B032	FFQ_B032	Day 1_24h_B033	Day 2_24h_B033	Day 3_24h_B033	Sum_24h_B033	FFQ_B033	Day 1_24h_B035	Day 2_24h_B035	Day 3_24h_B035	Sum_24h_B035	FFQ_B035	Day 1_24h_B037	Day 2_24h_B037	Day 3_24h_B037
Kilocalories (kcal)	KCAL	1370.03	2260.21	2435.23	2021.82	1370.03	2754.65	3019.4	3772.58	3182.21	3786.83	2484.37	3299.18	1489.99	2424.52	2237.33	2709.99	2689.73	3621.78	3007.17	3083.19	2191.5	2168.74	1637.41	1999.21	2890.26	2191.6	3976.27	2867.76	3011.88	4974.15	4230.73	2751.82	3327.72	3436.76	4127.6	1163.08	2666.7	4277.63	2702.47	1461.42	2709.13	2684.05	2314.32	2569.17	5728.37	2725.81	2942.8	2614.3
Protein (g)	PROT	67.488	94.279	80.015	80.594	67.488	190.724	115.561	168.426	158.237	145.185	97.271	88.627	41.21	75.7027	89.8746	126.002	112.195	130.653	122.95	182.286	90.215	87.362	35.328	70.9683	101.005	60.024	107.167	79.401	82.1973	126.308	148.098	101.299	143.571	130.989	161.133	38.257	90.03	149.229	92.5053	53.4853	186.376	185.418	176.228	182.674	468.11	112.827	128.052	125.926
Carbohydrate (g)	CARBS	184.132	330.895	417.079	310.702	184.132	319.447	435.223	432.56	395.743	538.739	249.484	457.436	163.247	290.056	227.807	354.556	341.022	532.519	409.366	297.941	292.071	289.811	225.942	269.275	397.363	341.416	567.35	406.748	438.505	830.375	449.136	298.36	337.643	361.713	480.103	164.378	320.776	571.185	352.113	197.761	354.16	327.733	288.131	323.341	430.23	297.4	426.29	346.628
Fat, Total (g)	FAT	42.189	65.65	54.705	54.1813	42.189	82.251	95.405	156.614	111.423	126.813	123.877	126.307	76.943	109.042	109.559	90.08	103.518	115.934	103.177	134.534	76.139	76.422	68.085	73.5487	105.693	77.229	150.38	110.308	112.639	140.373	230.995	131.267	161.693	174.652	183.325	43.286	121.575	160.739	108.533	54.2084	84.829	93.214	71.535	83.1927	246.167	128.661	82.295	84.57
Cholesterol (mg)	CHL	167.023	186.636	64.656	139.438	167.023	483.223	296.587	573.774	451.195	372.738	369.26	165.757	242.171	259.063	388.32	162.215	363.855	211.014	245.695	499.999	204.383	349.488	161.098	238.323	173.093	70.535	285.233	121.8	159.189	205.178	401.382	235.26	334.279	323.64	384.577	85.484	256.547	470.805	270.945	218.23	556.968	556.968	536.67	550.202	1907.03	209.723	379.799	300.761
Saturated Fat (g)	SAT_FAT	17.814	20.111	14.961	17.6287	17.814	32.737	31.446	57.964	40.7157	41.4709	30.612	29.372	30.833	30.2723	36.9339	24.47	44.585	30.692	33.249	43.7149	22.398	27.297	25.382	25.0257	40.9271	21.314	41.332	39.579	34.075	42.0292	81.468	26.417	54.201	54.0287	67.7274	12.38	46.117	66.508	41.6683	21.73	26.04	27.105	21.322	24.8223	103.489	30.335	35.747	34.558
Monounsaturated Fat (g)	MUFA	13.469	24.268	12.923	16.8867	13.469	25.183	34.529	49.443	36.385	44.4362	49.858	56.015	31.143	45.672	38.1616	34.247	31.281	44.989	36.839	45.4684	36.982	30.665	27.63	31.759	39.1693	34.907	58.49	37.045	43.4807	44.2578	62.346	44.505	47.511	51.454	76.0643	12.659	39.087	53.11	34.952	17.6584	24.49	30.78	17.741	24.337	93.6397	44.848	24.865	32.421
Polyunsaturated Fat (g)	PUFA	7.37	17.034	23.345	15.9163	7.37	16.29	20.758	40.264	25.7707	29.7338	34.317	31.323	6.207	23.949	28.1959	21.081	17.397	32.209	23.5623	32.4749	11.319	16.516	13.394	13.743	18.5766	16.053	40.79	27.08	27.9743	43.8003	47.996	45.694	49.055	47.5817	49.9678	10.58	23.186	23.821	19.1957	10.4746	12.821	13.709	11.708	12.746	27.7128	44.656	15.391	14.902
Sodium (mg)	NA	1469.52	2609.97	2634.74	2238.08	1469.52	3557.6	5318.97	8521.51	5799.36	5727.53	3086.04	4929.03	1711.24	3242.1	4022.02	3739.17	3070.73	2829.16	3213.02	3656.5	2578.98	3737.29	1769.65	2695.31	5427.71	5919.98	6001.61	4849.51	5590.37	10313	7553.92	4356.83	5406.95	5772.57	7642	937.058	2859.87	4790.14	2862.36	1703.71	5983.45	6432.56	5490.81	5968.94	7620.36	4394.03	2911.44	3407.51
Vitamin C (mg)	VIT_C	58.465	45.383	23.289	42.379	58.465	63.788	72.281	152.2	96.0897	365.206	15.499	9.553	5.477	10.1763	37.3072	99.48	91.143	235.754	142.126	190.791	40.472	25.999	15.406	27.2923	216.89	119.295	201.449	95.811	138.852	529.14	139.878	229.11	111.493	160.16	292.364	49.476	88.252	66.876	68.2013	184.044	100.569	100.019	74.797	91.795	444.665	201.963	970.808	175.066
Calcium (mg)	CALC	373.286	593.87	454.202	473.786	373.286	1099.51	650.442	1269.22	1006.39	924.11	1051.39	659.573	847.229	852.731	1139.16	573.567	930.726	560.992	688.428	1099.2	726.86	792.391	431.244	650.165	1771.07	1021.82	1160.26	1801.29	1327.79	1667.95	1120.09	496.832	790.163	802.36	1047.37	240.857	874.378	1690.54	935.258	560.149	774.431	772.447	446.447	664.442	1264.12	1299.93	475.198	849.963
Iron (mg)	IRON	15.013	17.06	22.85	18.3077	15.013	18.579	8.796	21.531	16.302	24.1579	11.322	14.771	4.835	10.3093	12.863	18.406	11.235	33.323	20.988	16.6458	14.873	11.501	5.99	10.788	21.9974	7.522	35.594	15.653	19.5897	24.2934	16.807	13.502	27.007	19.1053	37.2447	9.891	11.964	31.982	17.9457	11.0355	10.61	10.573	9.283	10.1553	28.758	7.823	36.512	18.904
Vitamin D (ug) (mcg)	Vit_D	0.532	0.603	1.01	0.715	0.532	0.468	1.715	0.555	0.912667	2.77776	0.869	8.223	7.307	5.46633	3.10207	34.873	9.272	1.078	15.0743	11.2335	0.367	1.298	1.314	0.993	2.99906	0.845	3.377	7.113	3.77833	2.94771	13.78	1.025	32.794	15.8663	6.30023	0.674	2.742	3.75	2.38867	4.33159	10.863	10.863	10.863	10.863	11.0385	0.767	1.019	1.892
Vitamin E (Alpha-Tocopherol) (mg)	VIT_E	3.596	5.988	3.88	4.488	3.596	4.396	8.485	15.674	9.51833	15.409	20.152	11.371	4.408	11.977	9.28848	17.358	10.339	9.519	12.4053	12.9256	8.789	6.105	9.256	8.05	10.1309	9.608	15.679	13.381	12.8893	17.0975	50.711	27.139	31.14	36.33	27.8834	1.685	5.48	15.756	7.64033	4.96494	13.43	14.867	11.831	13.376	19.1005	13.6093	3.89533	9.41433
Thiamin (mg)	THIAM	3.969	6.906	18.447	9.774	3.969	4.546	0.76	6.552	3.95267	3.75461	1.485	1.031	0.422	0.979333	1.57304	1.408	1.454	13.757	5.53967	3.68037	4.677	1.234	0.827	2.246	4.62811	0.825	8.152	1.529	3.502	4.81526	1.488	1.268	0.757	1.171	2.54362	0.385	1.134	3.089	1.536	2.19473	1.188	1.171	0.976	1.11167	2.40801	1.09867	13.6367	2.24167
Riboflavin (mg)	RIBO	1.036	1.259	0.977	1.09067	1.036	1.712	1.799	2.5	2.00367	2.69499	1.741	1.446	1.337	1.508	1.82827	2.14	1.116	1.735	1.66367	2.23268	1.405	1.347	0.704	1.152	3.23935	1.252	2.291	2.292	1.945	4.99345	2.182	1.495	1.66	1.779	4.70753	0.666	1.587	4.489	2.24733	6.4636	2.921	2.837	2.711	2.823	4.61548	1.59733	48.8153	1.35233
Pyridoxine (Vitamin B6) (mg)	PYRI	1.929	2.568	3.898	2.79833	1.929	3.618	2.48	3.836	3.31133	4.31988	9.315	0.954	0.676	3.64833	5.59923	2.978	3.012	7.793	4.59433	4.20772	3.27	1.667	0.941	1.95933	2.89006	1.397	3.705	2.142	2.41467	4.30531	3.618	3.235	2.924	3.259	3.9343	0.721	1.44	3.919	2.02667	1.66484	6.103	5.698	5.393	5.73133	10.6432	3.433	4.361	2.263
Folate (Total) (mcg)	FOLATE	132.077	194.314	171.537	165.976	132.077	145.457	152.957	550.177	282.864	631.605	279.815	190.766	83.093	184.558	274.635	254.144	238.661	358.645	283.817	318.729	230.036	278.46	187.551	232.016	462.988	287.296	409.715	249.562	315.524	536.128	340.705	284.936	365.912	330.518	396.79	60.416	207.478	809.071	358.988	199.353	362.915	379.064	267.556	336.512	706.528	273.352	364.501	224.991
Cobalamin (Vitamin B12) (mcg)	B12	5.83	5.558	0.134	3.84067	5.83	11.174	7.536	5.962	8.224	8.21583	11.661	8.632	2.861	7.718	13.0007	6.965	7.2	4.848	6.33767	13.9578	1.64	2.422	1.101	1.721	5.50178	1.653	2.49	4.52	2.88767	3.20957	3.224	1.139	3.605	2.656	7.39261	0.394	2.867	4.509	2.59	9.08518	5.565	5.565	4.603	5.24433	31.2041	2.774	6.22	1.307
Dietary Fiber, Total (g)	FIBER	11.577	15.699	26.435	17.9037	11.577	14.919	15.405	28.227	19.517	37.0625	19.432	18.1	13.599	17.0437	15.0797	17.611	20.53	29.021	22.3873	20.8192	20.354	20.011	11.814	17.393	34.0161	14.961	40.424	25.234	26.873	51.3009	37.891	24.14	21.153	27.728	28.9187	7.371	10.215	26.441	14.6757	12.5716	26.018	23.822	19.347	23.0623	34.7004	29.647	18.547	24.729
Sugar, Total (g)	SUGAR	51.166	64.57	74.42	63.3853	51.166	104.459	135.14	199.465	146.355	157.547	79.099	83.009	73.284	78.464	67.4833	168.531	137.693	181.674	162.633	104.744	98.051	81.059	102.049	93.7197	111.457	68.095	128.943	107.146	101.395	158.798	142.663	70.889	102.031	105.194	159.89	100.065	200.759	236.488	179.104	96.7126	103.812	89.77	59.101	84.2277	69.6473	82.061	103.686	108.343
Vitamin A (RAE) (mcg)	VIT_A	604.795	322.195	502.638	476.543	604.795	342.648	263.323	1003.8	536.592	1129.65	179.873	403.279	539.887	374.346	1018.55	352.049	1037.21	637.268	675.509	1028.01	422.284	448.399	191.087	353.923	717.949	796.94	759.941	852.099	802.993	1485.9	1179.2	829.015	745.014	917.744	1016.81	192.069	556.66	975.102	574.61	1099.11	582.394	711.743	426.666	573.601	1396.46	255.911	623.716	762.546
[truncated: 2 more columns]

## Sheet: Food Group per Day Female
Participant ID	ID#	A001	A001	A001	A001	A001	A002	A002	A002	A002	A002	A003	A003	A003	A003	A003	A004	A004	A004	A004	A004	A005	A005	A005	A005	A005	A006	A006	A006	A006	A006	A008	A008	A008	A008	A008	A009	A009	A009	A009	A009	A011	A011	A011	A011	A011	A012	A012	A012
Day of questionnaire	DAY	Day 1_24h_A001	Day 2_24h_A001	Day 3_24h_A001	Sum24h_A001	FFQ_A001	Day 1_24h_A002	Day 2_24h_A002	Day 3_24h_A002	Sum24h_A002	FFQ_A002	Day 1_24h_A003	Day 2_24h_A003	Day 3_24h_A003	Sum24h_A003	FFQ_A003	Day 1_24h_A004	Day 2_24h_A004	Day 3_24h_A004	Sum24h_A004	FFQ_A004	Day 1_24h_A005	Day 2_24h_A005	Day 3_24h_A005	Sum24h_A005	FFQ_A005	Day 1_24h_A006	Day 2_24h_A006	Day 3_24h_A006	Sum24h_A006	FFQ_A006	Day 1_24h_A008	Day 2_24h_A008	Day 3_24h_A008	Sum24h_A008	FFQ_A008	Day 1_24h_A009	Day 2_24h_A009	Day 3_24h_A009	Sum24h_A009	FFQ_A009	Day 1_24h_A011	Day 2_24h_A011	Day 3_24h_A011	Sum24h_A011	FFQ_A011	Day 1_24h_A012	Day 2_24h_A012	Day 3_24h_A012
Food groups gram/ day	Food_group
Dairy drinks: Milk, Buttermilk, Laban up	Dairy drinks	134	0	245	126.333	453.347	309.514	492.02	103.171	301.568	210.482				0	0	190	55		81.6667	7.25	180		206.343	128.781	466.205		111		37	268.634	247.611			82.537	163.337	206.343	392.051		199.464	42.9378	535.307	328.964	206.343	356.871	675.222	200		247.611
Cheeses hard and spreadable	Cheeses	91	50	75	72	52.157	44.81			14.9367	46.2553				0	0	5	30	45	26.6667	61.845	15	5	56	25.3333	11.376	39.81		15	18.27	65.2104	20	80		33.3333	44.8758			40	13.3333	41.8		20	26	15.3333	20	33.1
Yoghurts	Yoghurts	0	0	170	56.6667	170.679				0	21.16				0	0	170	170	170	170	85.0815				0	36.975				0	49.5443				0	24.65				0	85			150	50	170		170
Rice and rice dishes	Rice	0	150	390	180	300	145	201		115.333	105.18		150		50	227.625	450	300	450	400	1074.64	300	300	300	300	339.4		390		130	291.96	300			100	37.76	300	150	150	200	225		150		50	5.25		300	335
Pasta & other cereal dishes (Oats, Wheat dishes)	Pasta				0	31.9444	71	284.4		118.467	162.79				0	26.225				0	92.4666				0	17.992	71	203	240	171.333	246.274		43.875		14.625	33.46			160	53.3333	39.603				0	9.295	94.7
White breads: Samoon, sliced bread, rgag, paratha, buns	White breads	130	80	33	81	180.953	57		110	55.6667	143.06	105	80	95	93.3333	57.65	120	133	62	105	280.74	140	180	56	125.333	276.46	24	29		17.6667	158.649		76	173	83	156.807	76	12	12	33.3333	16.875	65			21.6667	66	30	80
Whole grain breads	Whole grain	60	0	60	40	70				0	20.3				0	1.75				0	1.75				0	0				0	20.3				0	0			34	11.3333	20.3		70	70	46.6667	17.5
legumes	legumes				0	7		52		17.3333	27.07			45	15	72				0	3.33333			15.875	5.29167	102.9	162		200	120.667	138.186				0	17.1733				0	40.84		75		25	7.2		30
eggs	Eggs				0	2.48				0	0			46	15.3333	49.53				0	10.4		92	50	47.3333	99.6		76	100	58.6667	117.386				0	13.8684				0	28.7274		92	92	61.3333	49.53	100	20
Red meat (Not including processed meats, burgers, sausages...)	Red meat				0	6.082			75	25	73.1558				0	0				0	60.341	120	120		80	25.4324				0	36.9104				0	26.3732				0	3.5				0	0			120
Meat products (eg, burgers, sausages, pies, processed meats, shawarma)	Meat products	0	199	0	66.3333	14.95				0	42.158				0	15.35	250		250	166.667	43.025			120	40	14.5			243	81	38.9	199			66.3333	46.5		60		20	0				0	0
Chicken	Chicken	115	65	240	140	201.411	75		30	35	80.576				0	0	60	65	120	81.6667	84.456		30	90	40	36.2789	75	185	30	96.6667	52.1388	70		90	53.3333	18.1848	125		125	83.3333	46.835	125			41.6667	3.753	100	65
Fish & Seafood	Fish				0	123.869	32	100		44	96.81		160		53.3333	126.919				0	30.004	180			60	85.8937				0	52.405				0	40.5875				0	10.5938				0	0
Vegetables total	Veg_Total	107	0	0	35.6667	202.385	33	112	110	85	334.273	360	67	17	148	111.14	20	86	165	90.3333	579.818	218	191	491	300	233.9	17	279.61	270	188.87	401.73	0	40	0	13.3333	55.5807	51.64	379.61	61.97	164.407	498.6	160	607	502	423	350.12	131.7	70	127
Green leafy vegetables (eg, lettuce)	Greens				0	8.05		20		6.66667	31.775		10	3	4.33333	18.165				0	18.775	27	26		17.6667	12.1		36		12	5.08		10		3.33333	6.2		104	13	39	35	15	120	52	62.3333	34.42	27	12	38
Cruciferous vegetables	Cruciferous vegetables				0	0		10		3.33333	68.3				0	4.8		20		6.66667	10.4			25	8.33333	18.2				0	26.4				0	2.55				0	0				0	12.74		20	20
Red or yellow vegetables	Red or yellow vegetables	60	0	0	20	72.3		52	60	37.3333	91.9	180	26	11	72.3333	26.76		24	60	28	111.9	79	100	100	93	55.2		131.64	20	50.5467	7.6		30		10	8.4	24.64	152.64		59.0933	168	48	312	63	141	91.28	55	25	47
Potatoes	Potatoes				0	3			50	16.6667	15	60			20	4.75	20	20		13.3333	13.05		40	270	103.333	6				0	18.2				0	1.5				0	65			270	90	65
Other vegetables	Other veg	47	0	0	15.6667	119.035	33	30		21	127.298	120	31	3	51.3333	56.665		22	105	42.3333	425.693	112	25	96	77.6667	142.4	17	111.97	250	126.323	344.45				0	36.9307	27	122.97	48.97	66.3133	230.6	97	175	117	129.667	146.68	49.7	13	22
Savory snacks (Fatayer, Pies, pizza, falafel, samosa, croissants)	Savory snacks	287	0	150	15	36.425			120	40	57.39				0	31.17	53			17.6667	24.576				0	42.1325		60		20	63.814		159	180	113	74.988		66		22	15.86				0	0
Fruits	Fruits	0	45	0	145.667	755.68	166		150	105.333	369.19	140			46.6667	147.462				0	545.122	228	150	228	202	248.084		100	125	75	649.395			120	40	107.244				0	138.503	55	320	150	175	153.237
Dried fruits	Dried fruits	0	84	0	28	36	36			12	5.6		36		12	92	27		27	18	27	50	60		36.6667	36				0	28.44			72	24	3.78				0	0	54	27	9	30	27	45	27
soft drinks, Including Energy Drinks	soft drinks	0	34.9734	0	11.6578	3.75				0	0				0	0	354.73		354.73	236.487	37.5				0	0			219.028	73.0092	0				0	7.5	0			0	15				0	0			329.749
diet soft drinks	diet soft drinks				0	3.75				0	0				0	0				0	0				0	0				0	0				0	0				0	0				0	0
Fruit juices including smoothies	Fruit juices	435	185	0	206.667	20.25	147.686		177	108.229	94.37			286.769	95.5897	25				0	158.125	251.67	277.051		176.24	59	262.156	409.725	300	323.961	272			149.683	49.8943	78.75	200			66.6667	42.5				0	0			240
sugar, syrups, jams, molasses, honey	sugar	10.5	8.4	8.4	9.1	0.6		4.2	12.6	5.6	8.68		4.2		1.4	0	16.8	8.4	8.4	11.2	6.465	16.8	8.4	8.4	11.2	4.5		4.2	20.4	8.2	22.4	4.2	8.4	4.2	5.6	8.4				0	4.575				0	0.6	12.6	8.4
French fries	French fries	120	30	30	60	16.8				0	21.75	180			60	75	180		180	120	105				0	1.5			120	40	16.8				0	16.8				0	1.5				0	0
Sweet snacks (biscuits, cakes, muffins, doughnuts, fruit pies, including Arabic sweets)	Sweet snacks				0	46.3		77	90	55.6667	54.45	23	30	47	33.3333	8.2		60		20	14.8			15	5	72.0579		370		123.333	37.3	15			5	62.3511				0	61.1753				0	0		130
Sweets, candies and chocolates	Chocolate				0	0.909				0	7.399				0	2.1				0	0				0	41.7515		23		7.66667	0	26	48		24.6667	5.285				0	2.6425				0	0		50
Chips	Chips	0	15	0	5	11.85			15	5	5.25				0	0				0	0.375				0	2.8				0	3.5			28.35	9.45	2.5			30	10	1.5				0	0
Nuts & seeds	Nuts & seeds	0	0	2.5	0.833333	3.86375				0	7.7343		70.7	6	25.5667	0.725				0	0.212983		20		6.66667	111			15	5	14.0189		15		5	4.13333				0	1.05				0	0	60		60
[truncated: 202 more columns]

## Sheet: Food Group Male
Participant ID	ID#	B023	B023	B023	B023	B023	B024	B024	B024	B024	B024	B026	B026	B026	B026	B026	B027	B027	B027	B027	B027	B030	B030	B030	B030	B030	B031	B031	B031	B031	B031	B032	B032	B032	B032	B032	B033	B033	B033	B033	B033	B035	B035	B035	B035	B035	B037	B037	B037
Day of questionnaire	DAY	Day 1_24h_B023	Day 2_24h_B023	Day 3_24h_B023	Sum24h_B023	FFQ_B023	Day 1_24h_B024	Day 2_24h_B024	Day 3_24h_B024	Sum_24h_B024	FFQ_B024	Day 1_24h_B0326	Day 2_24h_B026	Day 3_24h_B026	Sum_24h_B026	FFQ_B026	Day 1_24h_B0327	Day 2_24h_B027	Day 3_24h_B027	Sum_24h_B027	FFQ_B027	Day 1_24h_B030	Day 2_24h_B030	Day 3_24h_B030	Sum_24h_B030	FFQ_B030	Day 1_24h_B031	Day 1_24h_B031	Day 1_24h_B031	Sum_24h_B031	FFQ_B031	Day 1_24h_B032	Day 2_24h_B032	Day 3_24h_B032	Sum_24h_B032	FFQ_B032	Day 1_24h_B033	Day 2_24h_B033	Day 3_24h_B033	Sum_24h_B033	FFQ_B033	Day 1_24h_B035	Day 2_24h_B035	Day 3_24h_B035	Sum_24h_B035	FFQ_B035	Day 1_24h_B037	Day 1_24h_B037	Day 1_24h_B037
Food groups gram/ day	Food_group
Dairy drinks: Milk, Buttermilk, Laban up	Dairy drinks				0	16.7378		97		32.3333	68.8002			364	121.333	18	247.611			82.537	163.011				0	123.805	200	200	684.905	361.635	465.823	182			60.6667	36.3323			335.6	111.867	263.339	285.678	285.678	285.678	285.678	0	200
Cheeses hard and spreadable	Cheeses	32	20		17.3333	11.6				0	9.278	40		9	16.3333	68.72		24		8	31.78	30	35	15	26.6667	120.4			45	15	27.5712			33.1	11.0333	5.028		44.81		14.9367	7.778				0	0			15
Yoghurts	Yoghurts				0	49.3	510	170	170	283.333	170				0	4.44435		340		113.333	8.05	340	170		170	170	170	170	170	170	170				0	85		3.25		1.08333	3.00663	170	170		113.333	1.5		15
Rice and rice dishes	Rice		450	450	300	711	550	930	150	543.333	825		450		150	66.25	300	300	150	250	225	150	300		150	159.8	600	500	500	533.333	1957	450	450	450	450	435.65	150	35	75	86.6667	41	750	450	750	650	903.5	400	300
Pasta & other cereal dishes (Oats, Wheat dishes)	Pasta				0	3.4855	9		67.6	25.5333	27.2723				0	37.121	160			53.3333	54.3327				0	11.5		23		7.66667	26.5228			94.7	31.5667	73.6798		71		23.6667	17.9573	234	234	234	234	150.71	202.5		80
White breads: Samoon, sliced bread, rgag, paratha, buns	White breads	173.5	63	152	129.5	133.553				0	105.957	48			16	72.8		240	152	130.667	32.5	161	174	63	132.667	102.41		180	136	105.667	139.854				0	43.4333		57	480	179	37.9				0	0	358		220
Whole grain breads	Whole grain				0	3.5				0	0				0	9.8				0	0				0	0				0	0				0	0				0	0				0	0
legumes	legumes				0	10.9333				0	15.7333		30		10	12.8			56	18.6667	21.6533	96	48		48	144				0	56.2267				0	7.2				0	0				0	0			40
eggs	Eggs				0	28.7274				0	4.953				0	28.739				0	21.5513		46	25	23.6667	0		46		15.3333	24.765				0	9.906				0	2.4765	206	206	206	206	173.4	25
Red meat (Not including processed meats, burgers, sausages...)	Red meat	150	120		90	18.2568	204	150		118	53.0345				0	26.76			140	46.6667	65.756				0	17.234				0	1.4952				0	44.886		17		5.66667	5.896	150	150	150	150	470.4		220
Meat products (eg, burgers, sausages, pies, processed meats, shawarma)	Meat products		380		126.667	63.825				0	57.9	309		154.4	154.467	133.5			380	126.667	86.42			108	36	73.5				0	0		196		65.3333	229.084				0	82.21				0	0	199
Chicken	Chicken			40	13.3333	73.1928	250	70	342.6	220.867	135.73				0	33.841		160		53.3333	116.184	125	120		81.6667	10.5098				0	2.52	75	126	100	100.333	89.437	75	195	250	173.333	24.512	150	150	150	150	412.91	120	75	165
Fish & Seafood	Fish				0	52.2				0	23.05	120	85		68.3333	60.71	345	105		150	331.64				0	0				0	0	180		180	120	101.795			50	16.6667	27.915	150	150	150	150	720
Vegetables total	Veg_Total	108	134	132	124.667	255.04	139	20	115	91.3333	66.4961	0	10	0	3.33333	81.4979	80	20	100	66.6667	129.98	173	81	0	84.6667	251.1	254.5	38	249	180.5	690.599	0	30	22.7	17.5667	56.6364	0	78	54	44	25.9266	352.84	247.84	55	218.56	1329.25	0	85	30
Green leafy vegetables (eg, lettuce)	Greens		27	72	33	37.5	14			4.66667	6.855				0	7.95	60		20	26.6667	0	51	21		24	60.7	80	26	15.46	40.4867	76.77		15		5	31.4038		30	13	14.3333	2	47.77	47.77		31.8467	196.5		35
Cruciferous vegetables	Cruciferous vegetables				0	16.24		20	55	25	8.7				0	5.05				0	0				0	0	4.5			1.5	19.46				0	0				0	0	55	55	55	55	0
Red or yellow vegetables	Red or yellow vegetables	48	55	60	54.3333	120			36	12	11.02				0	41.6			80	26.6667	34.8	60	60		40	86	40		95.84	45.28	175.88				0	9.14154		20	28	16	5.4	97.3	97.3		64.8667	360		50	30
Potatoes	Potatoes	60			20	8.7				0	4.2				0	3				0	17.4				0	0	80		120	66.6667	30				0	6.5				0	6				0	0
Other vegetables	Other veg		52		17.3333	72.6	125		24	49.6667	35.7211		10		3.33333	23.8979	20	20		13.3333	77.78	62			20.6667	104.4	50	12	17.7	26.5667	388.489		15	22.7	12.5667	9.59107		28	13	13.6667	12.5266	1. Duaa Alfahel 201850010@uaeu.ac.ae	47.77		66.8467	772.75
Savory snacks (Fatayer, Pies, pizza, falafel, samosa, croissants)	Savory snacks			138	46	26.1	45	45	541	210.333	100.1			460	153.333	27.95			138	46	89.83				0	148.939	90	270		120	28.254	256			85.3333	90.57				0	24.65	2. Fatma Tardi 201950075@uaeu.ac.ae			0	0			180
Fruits	Fruits	120	75		65	48.0665	304		207	170.333	522.293				0	43.65			207	69	322.41	270			90	206		390		130	666.628				0	78.85	218	351		189.667	176.52		360	360	400	100	285
Dried fruits	Dried fruits	18	45	56	39.6667	28		9		3	1.35		27		9	2.8			27	9	0		56	56	37.3333	0				0	13.5		5		1.66667	0	27		27	18	18	27	27		18	27	45	45	45
soft drinks, Including Energy Drinks	soft drinks				0	102.95	150	461.937	669.49	427.104	252.5	355	249.81	260.747	288.519	177.5	669.49	149.886		273.125	102.95				0	0				0	0				0	0		554.328	354.48	302.936	102.95				0	0
diet soft drinks	diet soft drinks				0	0				0	0	250	355.359		201.786	177.5				0	0				0	0				0	0				0	0				0	0				0	0
Fruit juices including smoothies	Fruit juices				0	35	354	360		238	249.5				0	0	200	530	1252.16	660.719	129				0	174	200	180	600	326.667	0	250	180	180	203.333	485	177	180		119	154				0	0		734.038	440.042
sugar, syrups, jams, molasses, honey	sugar	8.4	8.4	16.8	11.2	12.6		15.4	33.4	16.2667	7.25	30	8.4		12.8	4.2		12		4	0	23.4	10.5	16.8	16.9	46.8	16.8	23.11	12.6	17.5	0		15		5	16.8	16.8		8.4	8.4	6.4				0	0
French fries	French fries				0	6			51	17	3	150			50	90		30	50	26.6667	0	30	90	90	70	120			120	40	60	260	120		126.667	90		15		5	4.2				0	0	120
Sweet snacks (biscuits, cakes, muffins, doughnuts, fruit pies, including Arabic sweets)	Sweet snacks			150	50	6.67531	45	20	60	41.6667	12.975		50	20	23.3333	26.23				0	0				0	31.36		50		16.6667	10.1	75	78	172	108.333	48.23	233		179	137.333	61.657				0	0		60	120
Sweets, candies and chocolates	Chocolate				0	0		20		6.66667	0			31.87	10.6233	7.406				18.3333	0	56.7		58.401	38.367	0			26	8.66667	26.425	100		56.7	52.2333	7.399	80		58.401	46.1337	7.399				0	0			21
Chips	Chips				0	7		20		6.66667	1				0	1.25	45			15	0			40	13.3333	7.25				0	11.85		15		5	19.75				0	2.5				0	0			14
Nuts & seeds	Nuts & seeds			30	10	0.53333		6.03		2.01	43.1083		5	63	22.6667	13.9689		50.06		16.6867	3.09333				0	0	12			4	7.15667	95.625	82	112	96.5417	54.51	20.7	3.19		7.96333	4.42206				0	0	64.3		5
[truncated: 2 more columns]
